# Supplementary material for: Three-dimensional printing of nanomaterials-based electronics with a metamaterial-inspired near-field electromagnetic structure
Source: Sci Adv. 2026 Feb 6;12(6):eadz7415. doi: 10.1126/sciadv.adz7415 (PMC12880538; doi:10.1126/sciadv.adz7415)
Supplement: Supplementary file 2 — Movies S1 to S7 [file sciadv.adz7415_movies_s1_to_s7.zip]

Archive with 7 entries (7 files):
- adz7415_movie_s1.mp4
- adz7415_movie_s2.mp4
- adz7415_movie_s3.mp4
- adz7415_movie_s4.mp4
- adz7415_movie_s5.mp4
- adz7415_movie_s6.mp4
- adz7415_movie_s7.mp4
